# Supplementary material for: Proximate, Physicochemical, Techno-Functional and Antioxidant Properties of Three Edible Insect (Gonimbrasia belina, Hermetia illucens and Macrotermes subhylanus) Flours
Source: Foods. 2022 Mar 28;11(7):976. doi: 10.3390/foods11070976 (PMC8997929; doi:10.3390/foods11070976)
Supplement: Supplementary file 1 [file foods-11-00976-s001.zip]

Archive with 1 entries (1 files):
- foods-1609687-supplementary.pdf
